# Supplementary material for: The Safety and Efficacy of Phage Therapy for Bone and Joint Infections: A Systematic Review
Source: Antibiotics (Basel). 2020 Nov 10;9(11):795. doi: 10.3390/antibiotics9110795 (PMC7697170; doi:10.3390/antibiotics9110795)
Supplement: Supplementary file 1 [file antibiotics-09-00795-s001.zip]

Archive with 3 entries (3 files):
- Supplementary file S1.doc
- Supplementary File S2.docx
- Supplementary File S3.docx
